# Supplementary material for: Early biomarkers for prediction of severe manifestations of dengue fever: a systematic review and a meta-analysis
Source: Sci Rep. 2023 Oct 14;13:17485. doi: 10.1038/s41598-023-44559-9 (PMC10576797; doi:10.1038/s41598-023-44559-9)
Supplement: Supplementary file 1 — Supplementary Information 1. [file 41598_2023_44559_MOESM1_ESM.xlsx]

## Sheet: Sheet1
study	biomarker	unit	Main analysis									fold changeDF/DHF	fold changeDF/SD
			DF			DHF			Severe dengue
			Mean	Standard deviation	sample size	Mean	Standard deviation	sample size	Mean	Standard deviation	sample size
Conoray,2015	CRP	µg/ml	23.06	24.33	65	22.93	26.78	46
	IP-10	ng/ml	2.73	2.57	65	3.46	2.44	46
	IL-18	ng/ml	62.23	45.94	65	73.1	28.92	46
	IL-10	pg/ml	184.9	280.89	65	145.13	258.96	46
	CHI3L1	ng/ml	62.46	27.74	65	58.63	29.07	46
	C5a	ng/ml	50.16	21.91	65	51.73	24.56	46
	FactorD	µg/ml	1.36	0.37	65	1.36	0.3	46
	Ang-1	ng/ml	33.9	13.87	65	33.63	18.9	46
	Ang-2	ng/ml	1.8	0.83	65	2.1	1.22	46
	sTie-1	ng/ml	10.5	3.63	65	10.4	4.13	46
	sTie-2	ng/ml	7.23	2.57	65	8	2.98	46
	Angptl3	ng/ml	165.83	39.65	65	171.2	38.1	46
	Angptl4	ng/ml	41.13	20.47	65	46.5	23.41	46
	VEGF	pg/ml	156.3	184.3	65	164.86	208.68	46
	sFlt-1	pg/ml	313.83	624.87	65	392.56	814.92	46
	Skdr	ng/ml	6.23	1.21	65	6.26	1.3	46
	sENG	ng/ml	11.13	3.03	65	12.6	3.36	46
	sICAM-1	ng/ml	360.1	138.74	65	420.63	165.29	46
	Platelet factor 4a	µg/ml	27.7	18.95	65	25.7	16.91	46
Biswas,2015	Total Cholesterol	mg/dl	105.86*	4.82	592	106.2	12.85	197
	LDL-C	mg/dl	55.46	3.61	592	55.06	8.56	197
	HDL-C	mg/dl	35.41	4.16	592	35.33	5.8	197
Cui, 2016	Serotonin	Nm	309	127	25	175	88	27
	Kynurenine	Nm	3470	953	25	4518	1336	27
	L-Kynurenine	fold change										1.7
	phenylalanyl- tryptophan											0.57
	oleamide											0.23
	Leucyl-phenylalanine											0.39
	Docosenamide											3.49
	Deoxyinosine											1.7
	Leucyl-Alanine											0.43
	Serotonin											0.64
	Palmitic amide											0.16
	PS (18:0/18:0)											1.62
	Phenylalanylphenylalanine											0.61
	Bilirubin											1.58
	CMPF											1.59
	LPE(22:4/0:0)											0.66
	PE(18:1/22:5)											0.57
	PE (20:4/20:3)											1.54
	PE(20:4/P-18:1)											0.69
	LPE(20:0/0:0)											0.72
	PS(18:0/20:0)											0.71
	N- Heptanoylglycine											2.07
	IFNg	Pg/ml	150	110	25	210	160	27
	IL-1b	pg/ml	4	1.25	25	5	2	27
	IL-4	pg/ml	4.25	2	25	6	2.25	27
	IL-8	pg/ml	36.7	13.3	25	56.7	27	27
	MIP1b	pg/ml	130.7	38.53	25	184.61	77	27
	FGF-basic	pg/ml	56.7	38.5	25	83.3	36.7	27
	IL-10	pg/ml	33.3	41.66	25	33.3	58.33	27
	G-CSF	pg/ml	63.27	26.64	25	96.6	36.6	27
	TNFa	pg/ml	66.7	33.2	25	100	30	27
	RANTES	pg/ml	7000	3000	25	14000	12000	27
Chaiyaratana,2008	ferritin	ng/ml	no variation
Han,2019*	PLAT		1.1	0.4	18	2.1	0.4	18
	LAMB2		1.1	0.2	18	2.2	0.3	18
	F9		1	0.3	18	2.4	0.2	18
	FGL1		2.1	0.4	18	6.3	0.3	18
	MFAP4		2.1	0.3	18	4.3	0.3	18
	GLUL		2.3	0.2	18	4.3	0.3	18
	VCAM1		2	0.3	18	5.1	3	18
Hapugaswatta,2021	iNOS	μmol/L	19.8	3.75	107				14.5	3.19	20
	plasma oxLDL	(ng/mL	no clear data
	Salivary oxLDL	(ng/mL
	ALT	U/L
	AST	U/L
Houghton,2010	sSt2	pg/ml	1700	24230	21	5100	9048	17
Koraka,2004	sVCAM1	ng/ml	no variation
Kularatnam,2019	AST	U/L	no variation
	ALT	U/L
	cholesterol	mg/dl
	calcium	mg/dl
	Albumin	g/dl
Kumar, 2012	PDGF-BB	pg/ml	26072.9	8905.8	44	19277	4087.3	18
	IL-1b	pg/ml	3.3	2.2	44	1.7	1	18
	IL-1ra	pg/ml	1310.1	1393.5	44	2137.5	4170.1	18
	IL-4	pg/ml	12.6	2.3	44	9	4.3	18
	IL-5	pg/ml	1.7	0.8	44	1.3	0.5	18
	IL-6	pg/ml	24	47	44	16.6	24	18
	IL-7	pg/ml	14	5.5	44	10.7	5.8	18
	IL-8	pg/ml	21.1	10.1	44	31.2	46.8	18
	IL-9	pg/ml	39	66.5	44	38.2	55.4	18
	IL-10	pg/ml	32.5	54	44	15.5	17.7	18
	IL-12	pg/ml	23.3	31.3	44	19	19.1	18
	IL-13	pg/ml	6.1	4	44	4.5	2.2	18
	IL-17	pg/ml	134	54.8	44	58.2	51.7	18
	Eotaxin	pg/ml	549.1	1062.7	44	369.4	292.4	18
	FGF-basic	pg/ml	46	56.1	44	11.9	17.5	18
	G-CSF	pg/ml	134	103.6	44	64.4	50	18
	IFN-g	pg/ml	772.4	1762.7	44	263.4	155.6	18
	IP-101	pg/ml	56.6	278.5	44	6	8.3	18
	MCP-1	pg/ml	389.6	929.3	44	354.2	703.3	18
	MIP1b	pg/ml	244	362.7	44	152.5	109.2	18
	RANTES	pg/ml	15495.3	4750.7	44	10069.5	5315	18
	VEGF	pg/ml	381	207.2	44	292.5	321	18
	Serum AA2											3.4/11.4
	Leucine-rich-alpha-2 glycoprotein											2.0/6.4
	Hemoglobin subunit-alpha											1.9/5.9
	Actin, cytoplasmic											2.1/4.2
	Hemoglobin subunit delta											1.2/4.1
	Insulin-like growth factor-binding protein 3											1.2/4.0
	Hemoglobin subunit-beta											1.3/4.0
	Phosphatidyl-inositol glycan specific											1.2/3.8
	phospholipase-D
	Plasma protease C1 inhibitor											1.4/3.8
	Hemoglobin subunit zeta											1.0/3.5
	Coagulation factor XII											1.3/3.4
	EGF-containing fibulin-like ECM protein											1.0/2.9
	Alpha-1B-glycoprotein											1.3/2.8
	Tumor protein 63											1.5/2.8
	Alpha-2 antiplasmin											1.2/2.7
	Alpha-1-antichymotrypsin											1.3/2.5
	Hemopexin											1.0/2.5
	Transthyretin											0.8/2.4
	Complement C4-A											1.3/2.4
	Complement component C9											1.5/2.3
	Inter-alpha-trypsin inhibitor H3											0.4/2.3
	Alpha-1-acid glycoprotein 1											1.5/2.3
	Haptoglobin											4.1/2.2
	Antithrombin-III											1.2/2.2
	Inter-alpha-trypsin inhibitor H2											0.8/2.2
	Apolipoprotein A-I											0.7/2.1
	Serum Paraoxonase/arylesterase 1											1.0/2.1
	Apolipoprotein E											1.3/2.0
	Corticosteroid-binding globulin											0.9/2.0
	Alpha-1-acid glycoprotein 2											1.4/2.0
	Haptoglobin-related protein											1.2/2.0
	Clusterin											1.0/2.0
	Alpha-2-HS-glycoprotein											1.1/2.0
	Alpha-1-antitrypsin**											1.5/1.9
	Apoliprotein CI											0.3/1.05
	Apoliprotein CII											0.4/1.3
	Apoliprotein CIII											0.5/0.8
	Apoliprotein CIV											0.17/—
	Platelet basic protein											0.5/1.2
	CRP	Pg/ml	39333	48859	24	546666	77400	10
	FT	Pg/ml	1320000	1702204	24	66333	627802	10
	A2M	Pg/ml	843333	220656	24	690000	232200	10
	SAA	Pg/ml	147333	156035	24	270000	154800	10
	HPT	Pg/ml	4200000	3546258	24	2610000	3328213	10
Lam,2020	SDC1	ng/ml	72.43	76.72	25	95.87	280.89	9
	Endocan	ng/ml	0.57	0.97	22	0.35	0.95	9
Liao,2015	sVCAM1	ng/ml	12.5	17.12	30				23	30.12	21
Lin,2019	Hyaluronan	µg/ml	1.58	2.89	93				4.7	3.34	15
	AST	IU/L	80.61	130.04	93				145	89	15
	ALT	IU/L	55.19	102.4	93				104	81.25	15
Mapalagamage,2018	NOx (Serum)	µmol	5.27	1.68	47				4	1.24	47
	Nitrite (Serum)	µmol	1.47	0.79	47				1.21	0.72	47
Mapalagamage, ,2020	Ang-2	ng/ml	4.87	4.06	17	5.93	3.35	20
	Ang-1	ng/ml	19.72	11.26	17	23.43	14.02	20
Mariappan,2021	Endoglin	ng/ml	3.98	2.07	37				5.07	3.36	10
	SDC1	ng/ml	0.88	0.56	37				3.11	4.98	10
Pang, 2016	MCP-1 (CCL2)	no unit	446.2	573	92				822.98	1119.2	14
	MCP-2 (CCL8)	no unit	797.2	641.8	92				1015.52	761.18	14
	MIP1a (CCL3)	no unit	8.42	12.24	92				12.23	16.49	14
	MIP1b (CCL4)	no unit	290	195.3	92				433.63	289.68	14
	RANTES (CCL5)	no unit	14185	8411.9	53				11405.6	7966.89	7
	IP-10 (CXCL10)	no unit	16659	19974.3	91				32302	22130.6	14
	IL-1b	no unit	1.58	2.29	84				1.92	1.44	10
	IL-1ra (IL1RN)	no unit	2560	4390	92				5787.56	8647.18	14
	IL-2	no unit	7.04	15.28	92				6.17	8.56	14
	IL-4	no unit	0.64	1.6	92				0.74	0.55	14
	IL-8	no unit	22.83	26	92				41.55	63.1	14
	IL-10	no unit	48.93	90	92				38.92	30.23	14
	IL-12	no unit	8.47	9.12	92				7.48	3.11	14
	IL-18	no unit	257.6	1165.2	78				338.87	227.6	14
	IFN-a2	no unit	117.5	68.08	92				133.62	57.9	14
	IFN-g	no unit	68.76	92.41	92				71.24	43.6	14
	TNF-a	no unit	28.65	22.83	92				31.05	16.86	14
	TRAIL(TNFSF10)	no unit	1027	530.25	92				1233.53	587.5	14
	Fibrinogen (FGA)	no unit	5246.5	6181.8	70				10825.4	10865.5	10
	ICAM-1	no unit	246245	83477	53				257704	104522	7
	VCAM-1	no unit	469991	245593	53				510909	264411	7
	uPAR (PLAUR)	no unit	6828.45	2871	70				8522.53	3022.2	10
Nhi,2016	Angiotensinogen	Fold change											1.2
	RIMS-binding protein 3A												1.8
	WD repeat domain Phosphoinositide-interacting protein 2												1.5
	Antithrombin III												1.4
	Titin												1.3
	Ceruloplasmin												1.2
	Alpha-2-HS-glycoprotein												1.3
	Serotransferrin												1.3
	Zinc finger FYVE domain-containing protein 26												1.6
	Prothrombin Nesprin-2												1.3
	Nesprin-2												1.3
	Multidrug resistance-associated protein 6												1.2
	Serine palmitoyltransferase 3												2.3
	Nuclear pore membrane glycoprotein 210												2.4
	Olfactory receptor 51G2												1.5
	Otopetrin-3												2.3
	Transforming growth factor-beta-induced protein ig-h3												2.2
	Arf-GAP with Rho-GAP domain, ANK repeat and PH domain-containing protein 3												1.4
	Vacuolar protein sorting-associated protein 13D												1.5
Rathore,2020	Chymase	ng/ml	4	0.4	45	5.8	0.9	39
Saniathi, 2021	sVCAM1	ng/ml	4901.92	1315.08	7	4407	1209.35	4
Sigera, 2018	AST	IU/L	86	70	316	128	108	19	128	108	19
	ALT	IU/L	68.33	58.46	316	78.66	86.5	19	78.66	86.5	19
	ALP	IU/L	72.66	23.08	316	95.5	54.86	19	95.5	54.86	19
	Amylase	IU/L	65.33	26.06	316	81	0	19	81	0	19
	CRP	mg/L	18.66	20.85	316	25.66	24.02	19	25.66	24.02	19
	Urea	mmol/L	2.54	1.6	316	2.88	2.85	19	2.88	2.85	19
	Creatine kinase(CPK)	IU/L	214.65	167.71	316	264	422.1	19	264	422.1	19
	Creatinine	umol/L	86.37	24.02	316	77.47	20.48	19	77.47	20.48	19
	Sodium	mmol/L	136	2.97	316	135	5.6	19	135	5.6	19
	Potassium	mmol/L	4.03	0.52	316	4.1	0.64	19	4.1	0.64	19
	Calcium	mmol/L	1.46	0.78	316	1.68	0.77	19	1.68	0.77	19
	Albumin	g/L	37.9	4.39	316	35.83	11.89	19	35.83	11.89	19
	Total bilirubin	umol/L	2.49	4.25	316	2.07	3.82	19	2.07	3.82	19
Silva,2021	urinary LTE4	pg/mg creatinine	1268.2	1090.4	72				1840.03	1390.07	48
Suwarto,2017	Syndecan-1(SDC1)	ng/ml	67.78	113.49	30	56.29	214.61	73
	Heparan sulfate	pg/mL	210.99	244.71	30	258.41	319.96	73
	Chondroitin sulfate	ng/ml	26.45	11.18	30	34.48	14.82	73
	Hyaluronan	ng/ml	272.29	386.68	30	1324.71	2229.04	73
	Claudin-5	pg/mL	21.23	17.78	30	31.2	31.37	73
	VE-cadherin	ng/ml	26.99	15.1	30	24.1	8.03	73
	Albumin	g/dl	3.65	0.17	30	3.43	0.23	73
Villamor,2017	IFN-g	pg/ml	41·8	53.5	235	53·0	64.7	110
	IL-10	pg/ml	138·4	211.5	235	205·3	253.1	110
	IL-6	pg/ml	4·9	9.8	235	5·1	3.6	110
	TNF-α	pg/ml	14·7	8.8	235	16·6	10.6	110
	25(OH)D	nmol/L	95·3	25.8	235	93·1	19.7	110
	VDBD	nmol/L	5733	2424	235	5175	3470	110
Villamore,2018**	14 : 0 myristic acid	percentage, mean+-SD	0·35	0·22	235	0·30	0·16	109
	15 : 0 pentadecanoic acid		0·16	0·06	235	0·15	0·06	109
	16 : 0 palmitic acid		23·43	2·31	235	23·15	2·06	109
	17 : 0 margaric acid		0·37	0·08	235	0·36	0·11	109
	18 : 0 stearic acid		8·14	1·10	235	7·70	1·04	109
	20 : 0 arachidic acid		0·16	0·06	235	0·16	0·04	109
	22 : 0 behenic acid		0·33	0·11	235	0·36	0·13	109
	24 : 0 lignoceric acid		0·28	0·14	235	0·30	0·14	109
	Total SFA		33·21	2·80	235	32·47	2·48	109
	16 : 1n-7 palmitoleic acid		1·82	0·61	235	1·77	0·54	109
	18 : 1n-9 oleic acid		23·30	2·81	235	23·62	2·98	109
	18 : 1n-7 cis-vaccenic acid		2·28	0·56	235	2·36	0·59	109
	20 : 1n-9 gondoic acid		0·19	0·07	235	0·20	0·06	109
	24 : 1n-9 nervonic acid		0·43	0·25	235	0·45	0·23	109
	Total MUFA		28·13	3·20	235	28·48	3·31	109
	18 : 3n-3 α-linolenic acid		0·29	0·18	235	0·25	0·13	109
	20 : 5n-3 EPA		0·27	0·12	235	0·30	0·14	109
	22 : 5n-3 DPA		0·39	0·15	235	0·43	0·17	109
	22 : 6n-3 DHA		1·50	0·72	235	1·72	1·11	109
	Total long-chain n-3 PUFA†		2·16	0·80	235	2·45	1·15	109
	Total n-3 PUFA		2·53	0·92	235	2·76	1·18	109
	18 : 2n-6 linoleic acid		26·42	3·82	235	25·97	3·34	109
	18 : 3n-6 γ-linolenic acid		0·24	0·14	235	0·26	0·13	109
	2n-6EDA		0·23	0·12	235	0·24	0·09	109
	20 : 3n-6 dihomo-γ-linolenic acid		1·38	0·42	235	1·30	0·44	109
	20 : 4n-6 arachidonic acid		6·08	1·47	235	6·62	1·48	109
	22 : 4n-6 adrenic acid		0·48	0·39	235	0·73	0·97	109
	Total long-chain n-6 PUFA‡		8·17	1·70	235	8·89	2·01	109
	Total n-6 PUFA		34·83	4·51	235	35·12	4·11	109
	18 : 2n-7ct CLA (%)		0·06	0·11	235	0·05	0·10	109
	16 : 1n-7 trans		0·23	0·15	235	0·22	0·09	109
	18 : 1 trans		0·62	0·50	235	0·56	0·46	109
	18 : 2 trans		0·38	0·25	235	0·35	0·17	109
	Total trans-FA		1·23	0·75	235	1·13	0·60	109
	Stearoyl-coA-desaturase 18 : 1n-9/18 : 0		2·91	0·51	235	3·14	0·68	109
	Elongase 18 : 1n-7/16 : 1n-7		1·39	0·65	235	1·48	0·71	109
	Δ6-Desaturase 18 : 3n-6/18 : 2n-6		0·009	0·006	235	0·100	0·005	109
	Δ5-Desaturase 20 : 4n-6/20 : 3n-6		4·79	1·98	235	5·58	2·17	109
Villar Centeno,2008	LDH	U/L	562.3	248.06	169	711.6	265.12	30
	CK(C KINASE(	U/L	298.7	501.42	169	549.6	755.34	30
	AST	U/L	90.2	78.92	169	142.7	97.61	30
	ALT	U/L	69.7	77.6	169	90.8	90.38	30
	Amylase	U/L	200.6	101.47	169	184.1	72.57	30
	Albumin	g/dl	4.11	0.39	169	3.95	0.428	30
	Cholesterol	mg/dL	144.8	37.14	169	128.9	37.76	30
	HDL-C	mg/dL	36.1	10.28	169	36.5	9.9	30
	LDL-C	mg/dL	83.1	31.5	169	73.4	36.51	30
	TG	mg/dL	128.9	78.59	169	96	37.22	30
Vuong,2021	VCAM1	ng/ml	1527.33	1492.44	556				2242	1829.36	281
	SDC-1	pg/ml	2437	955.07	556				3142.66	1468.7	281
	Ang-2	pg/ml	1066	768.5	556				1579.33	1057.38	281
	IL-8	pg/ml	14	10.4	556				18.66	12.66	281
	IP-10	pg/ml	2581	2807.2	556				4323	2984.3	281
	IL-1ra	pg/ml	5640	4815	556				10005	6739.22	281
	sCD163	ng/ml	303.33	194.73	556				303.33	195.23	281
	sTREM-1	pg/ml	84.66	40.87	556				99	47	281
	ferritin	ng/ml	251.66	215.54	556				275.66	223.54	281
	CRP	mg/l	29.66	32.7	556				41	40.9	281
Vuong,2020	CRP	mg/l	34.68	37.11	1079				37.13	43.91	38
	AST	UI/L	47.88	30.15	1071				62.6	32.2	38
	ALT	UI/L	32.24	25.29	1075				29.46	17.71	38
	Albumin	g/l	44.8	3.54	1067				45	3.54	38
	Creatine kinase	UI/L	112.65	57.06	984				166.33	139.82	28
Yacoub,2017	Arginase	ng/ml	153.63	93.08	23	173.4	61.63	27
	L-arginine	ng/ml	49.8	17.69	23	38.71	12.35	27
Yacoub,2016	sVCAM1	ng/ml	2146.66	1497.8	5				2666.66	1376	10
Yamanaka,2013	CH50	U/ml	56.66	24.53	54	41.58	19.18	58
	C1q	µg/ml	72	49.7	54	64.66	23.86	58
	C2	µg/ml	10.58	9.54	54	11.745	9.8	58
	C4	µg/ml	92.16	41.83	54	76.65	40.05	58
	Fb	µg/ml	85.83	36.06	54	65	38.17	58
	fD(factor D)	µg/ml	2.56	1.34	54	2.08	1.12	58
	FI	µg/ml	42.5	27.16	54	35.62	22.51	58
	fH	µg/ml	594.1	109.24	54	530.83	151.29	58
Zain,2017	Fasligand	pg/ml	11152	4655.8	22				13541.6	2892	20
Chandrashekhar, 2019	Neopterin	nmol/L	48.11	8.8	58				58.75	4.91	19
Fernando, 2016	ALT	U/L	70.4	52	20				99.2	63.3	10
	AST	U/L	72.5	72.6	20				91	46.65	10
	ALP	U/L	18.5	30	4				30	42.42	8
	GGT	U/L	65.14	59.86	20				102.28	102.79	10
	Albumin	g/dl	40.8	25.54	20				40.3	47.62	10
	IL-10	pg/ml	27	16	4				42.5	26.9	8
	IL-17	pg/ml	11.8	18.37	20				45	51.63	10
Low, 2018	VEGF	pg/ml	5900000	1066649	51				6700000	1258113	10
	PTX-3(pentraxin)	ng/ml	143319	35555	51				153318	9366	10
*relative abundance mean and Standard deviation
**percentage mean and standard deviation
